# Supplementary material for: Biological and Molecular Characterization of a Jumbo Bacteriophage Infecting Plant Pathogenic Ralstonia solanacearum Species Complex Strains
Source: Front Microbiol. 2021 Sep 27;12:741600. doi: 10.3389/fmicb.2021.741600 (PMC8504454; doi:10.3389/fmicb.2021.741600)
Supplement: Supplementary file 1 [file Data_Sheet_1.zip]

Archive with 8 entries (8 files):
- Supplementary Figure S1.pdf
- Supplementary Figure S2.PDF
- Supplementary Table S1.PDF
- Supplementary Table S2..PDF
- Supplementary Table S3.PDF
- Supplementary Table S4.PDF
- Supplementary Table S5.PDF
- Supplementary Table S6.PDF
